# Supplementary material for: Genetic stock structure of the silky shark Carcharhinus falciformis in the Indo-Pacific Ocean
Source: PLoS One. 2023 Oct 12;18(10):e0292743. doi: 10.1371/journal.pone.0292743 (PMC10569576; doi:10.1371/journal.pone.0292743)
Supplement: S1 Table — (XLSX) [file pone.0292743.s001.xlsx]

## Sheet: 工作表1
Samples	Groups	Cafa3		Cafa11		Cafa16		Cafa28		Cafa41		Cafa42		Cafa44		Cafa46
PO1	PO_PO	212	212	343	347	164	169	246	250	243	243	255	255	123	125	200	200
PO2	PO_PO	212	218	343	351	264	264	250	254	233	238	239	247	121	125	176	176
PO3	PO_PO	212	212	347	355	164	164	246	254	217	217	247	247	133	141	204	208
PO4	PO_PO	212	212	347	351	178	178	254	254	238	238	239	255	125	125	200	200
PO5	PO_PO	212	214	351	351	224	224	246	246	238	238	239	239	111	125	200	200
PO6	PO_PO	212	214	343	347	174	220	246	258	233	238	251	255	125	133	176	200
PO7	PO_PO	212	218	347	347	234	234	254	262	238	238	239	239	113	135	176	176
PO8	PO_PO	206	212	347	351	208	208	258	262	233	238	239	255	121	143	184	184
PO9	PO_PO	212	218	343	351	235	240	254	258	238	243	239	239	109	109	180	208
PO10	PO_PO	208	212	343	343	235	235	254	258	238	248	251	255	125	125	200	200
PO11	PO_PO	212	212	343	351	219	219	246	250	233	238	239	247	151	155	196	200
PO12	PO_PO	212	214	337	345	209	234	254	254	238	238	237	237	117	117	180	200
PO13	PO_PO	204	212	347	355	164	164	246	258	233	233	239	251	117	129	200	208
PO14	PO_PO	204	212	347	355	169	169	246	254	233	238	239	251	129	135	192	208
PO15	PO_PO	204	204	347	355	169	169	246	258	217	217	239	251	127	143	184	196
PO16	PO_PO	204	218	355	359	188	188	246	254	238	238	251	255	111	133	196	196
PO17	PO_PO	210	212	347	355	169	169	246	254	238	243	239	251	105	129	184	204
PO18	PO_PO	212	218	351	351	219	229	250	254	238	238	251	255	115	119	184	196
PO19	PO_PO	204	212	347	347	169	169	250	254	233	238	239	239	113	113	188	196
PO20	PO_PO	204	218	351	351	194	194	246	254	238	238	237	237	121	125	196	208
PO21	PO_PO	212	218	343	343	179	179	246	250	238	238	0	0	125	129	204	204
PO22	PO_PO	204	218	351	355	220	220	246	262	228	243	239	239	125	125	200	208
PO23	PO_PO	212	216	343	351	235	235	250	250	233	248	247	255	117	117	188	208
PO24	PO_PO	204	208	347	355	179	179	250	250	233	233	235	243	127	127	192	204
PO25	PO_PO	212	212	347	351	164	164	250	250	233	233	247	247	133	145	180	180
PO26	PO_PO	204	206	347	347	214	224	246	254	238	238	239	239	111	125	180	184
PO27	PO_PO	212	212	343	351	230	230	254	254	233	238	239	239	111	125	188	200
PO28	PO_PO	212	212	347	351	164	164	246	246	238	238	239	239	161	163	188	208
PO29	PO_PO	212	212	351	351	235	235	246	246	233	238	251	251	125	125	200	200
PO30	PO_PO	212	218	343	347	179	219	246	246	233	238	247	247	129	143	180	180
PO31	PO_PO	212	212	347	347	164	164	246	254	238	238	239	239	117	117	204	208
PO32	PO_PO	212	212	347	351	174	174	246	254	233	233	247	247	113	131	180	180
PO33	PO_PO	212	212	347	351	214	214	246	254	233	233	247	247	125	143	184	208
PO34	PO_PO	212	212	343	347	209	209	246	254	233	233	239	239	125	143	200	200
PO35	PO_PO	212	212	343	351	230	230	246	254	233	233	247	247	121	125	184	200
PO36	PO_PO	212	212	347	351	245	245	246	254	233	238	239	239	121	125	176	176
PO37	PO_PO	212	212	347	355	180	180	246	254	233	233	247	247	119	125	184	192
PO38	PO_PO	212	212	347	355	235	235	254	254	238	238	239	239	111	115	208	212
PO39	PO_PO	212	212	347	355	245	245	254	254	233	238	239	251	109	117	200	204
PO40	PO_PO	208	212	351	355	199	234	246	254	233	233	239	239	123	125	184	200
PO41	PO_PO	212	212	355	355	194	194	246	246	233	233	239	239	111	111	192	192
PO42	PO_PO	212	212	351	351	219	219	246	246	233	238	239	239	131	143	196	208
PO43	PO_PO	212	212	347	347	235	235	246	254	233	233	239	247	117	117	192	200
PO44	PO_PO	212	212	351	351	210	230	254	254	238	238	239	247	113	123	208	212
PO45	PO_PO	212	212	347	347	174	189	246	254	233	238	239	239	129	133	204	208
PO46	PO_PO	204	212	351	351	164	179	246	254	233	233	239	247	129	129	184	192
PO47	PO_PO	212	218	343	351	179	179	246	262	238	238	239	239	127	145	196	200
PO48	PO_PO	212	212	347	355	208	208	246	254	233	233	239	239	127	127	200	200
PO49	PO_PO	212	214	347	351	194	224	254	254	238	238	239	247	139	143	184	196
PO50	PO_PO	212	212	351	355	220	230	246	254	233	233	247	247	127	127	188	204
PO51	PO_PO	212	212	347	351	245	245	254	254	233	238	239	239	125	125	184	212
PO52	PO_PO	212	218	353	351	170	170	250	262	233	233	239	239	121	125	184	196
PO53	PO_PO	204	212	347	351	168	168	254	254	233	238	239	251	125	127	176	196
PO54	PO_PO	204	212	347	351	188	188	246	254	233	233	239	251	117	117	180	192
PO55	PO_PO	212	212	343	351	214	224	246	254	233	238	239	239	129	129	172	184
PO56	PO_PO	212	212	347	347	168	168	246	254	233	238	239	239	131	131	196	208
PO57	PO_PO	212	212	347	355	234	234	246	254	233	233	239	247	113	117	200	212
PO58	PO_PO	212	218	351	351	198	198	246	254	243	248	247	251	109	109	188	200
PO59	PO_PO	212	212	347	351	240	240	246	254	233	238	239	239	125	125	200	208
PO60	PO_PO	204	216	351	351	228	240	246	254	233	238	239	239	149	165	176	200
PO61	PO_PO	212	212	351	359	164	179	246	254	233	233	239	247	113	129	196	196
PO62	PO_PO	204	212	351	351	230	235	254	254	233	238	239	247	117	123	204	212
PO63	PO_PO	212	212	351	351	164	164	254	254	233	238	247	247	125	125	184	208
PO64	PO_PO	204	218	347	347	234	234	254	254	233	233	239	239	125	137	200	200
PO65	PO_PO	212	212	351	351	164	169	246	254	233	238	239	239	121	125	176	200
PO66	PO_PO	212	212	351	351	169	169	246	254	233	238	239	239	121	125	188	196
PO67	PO_PO	204	212	355	359	174	174	246	254	238	238	239	239	135	137	184	196
PO68	PO_PO	212	212	343	359	225	240	254	258	238	238	239	239	117	117	180	188
PO69	PO_PO	204	212	347	355	168	168	246	254	233	238	239	239	117	137	184	184
PO70	PO_PO	214	214	347	351	230	230	254	254	233	238	239	239	133	137	184	184
PO71	PO_PO	208	208	351	355	208	208	250	262	238	238	239	239	125	149	196	200
PO72	PO_PO	212	212	347	347	164	164	246	254	233	238	251	251	121	143	180	188
PO73	PO_PO	204	212	347	347	179	219	258	258	233	233	255	255	109	125	196	200
PO74	PO_PO	212	214	347	355	220	230	254	254	228	233	239	247	109	109	176	196
PO75	PO_PO	212	212	347	351	248	248	246	254	233	238	247	247	113	133	200	200
PO76	PO_PO	212	212	343	351	164	164	254	254	233	233	239	239	121	129	200	208
PO77	PO_PO	212	218	343	351	214	214	246	246	233	243	239	239	121	133	192	204
PO78	PO_PO	212	212	347	351	178	178	246	258	233	233	251	255	125	133	188	192
PO79	PO_PO	212	212	347	347	238	238	254	262	238	238	239	239	133	143	196	200
PO80	PO_PO	212	212	347	347	204	204	246	254	233	238	239	239	117	117	188	204
PO81	PO_PO	212	212	347	351	174	174	246	254	233	238	239	239	111	127	184	196
PO82	PO_PO	212	212	347	347	164	164	246	254	233	233	251	251	101	129	176	184
PO83	PO_PO	212	212	347	347	184	199	246	254	233	238	239	247	129	129	196	208
PO84	PO_PO	212	212	347	351	250	250	250	250	233	243	251	251	117	117	192	200
PO85	PO_PO	212	212	347	347	235	235	246	254	233	233	239	239	133	133	184	188
PO86	PO_PO	210	212	351	351	235	235	246	254	228	238	239	239	109	113	184	184
PO87	PO_PO	212	212	347	347	245	245	246	258	228	243	239	239	153	153	196	200
PO88	PO_PO	212	212	343	351	250	250	246	254	228	233	251	255	117	133	208	212
PO89	PO_PO	204	212	343	343	164	164	254	254	238	238	239	239	119	119	196	196
PO90	PO_PO	212	212	347	347	168	168	250	254	238	238	251	251	121	123	180	200
PO91	PO_PO	212	212	347	351	178	178	250	254	233	238	239	239	123	125	176	204
PO92	PO_PO	212	212	347	351	220	220	246	254	238	238	237	237	115	125	184	208
PO93	PO_PO	212	212	343	347	250	250	246	254	233	238	239	239	133	133	196	200
PO94	PO_PO	212	212	347	347	238	238	246	254	238	238	239	239	109	129	184	200
PO95	PO_PO	212	212	347	347	170	170	250	250	243	243	247	247	111	111	188	212
PO96	PO_PO	204	212	351	351	184	184	246	246	228	228	245	245	123	155	196	216
PO97	PO_PO	212	212	343	355	240	246	254	254	228	238	247	251	125	129	200	204
PO98	PO_PO	212	212	347	351	240	240	254	254	238	238	239	239	125	125	184	208
PO99	PO_PO	212	214	347	355	214	214	250	250	228	228	247	255	117	131	184	200
PO100	PO_PO	212	212	347	351	230	230	246	254	233	233	239	247	125	129	176	184
PO101	PO_PO	212	212	351	351	236	236	246	254	233	233	243	243	113	119	192	204
PO102	PO_PO	212	212	351	351	220	220	246	254	233	233	255	255	109	109	200	200
PO103	PO_PO	212	212	351	351	184	184	246	254	238	238	239	239	107	125	180	200
PO104	PO_PO	208	218	355	355	210	250	246	254	228	243	255	255	157	157	192	200
PO105	PO_PO	200	212	351	355	250	250	250	258	238	238	255	255	121	127	184	188
PO106	PO_PO	212	212	351	351	244	244	246	254	238	238	251	255	123	125	188	208
PO107	PO_PO	212	212	351	351	164	164	246	254	233	233	251	251	119	139	192	208
PO108	PO_PO	212	212	343	355	164	164	246	254	233	233	0	0	117	125	180	192
PO109	PO_PO	212	212	347	347	204	204	0	0	233	243	247	247	117	129	180	212
PO110	PO_PO	212	212	343	355	224	224	246	254	238	238	251	255	109	123	192	200
PO111	PO_PO	212	212	351	359	224	224	246	254	238	248	251	251	127	137	188	208
PO112	PO_PO	212	212	347	355	168	168	254	254	233	233	251	255	117	129	200	208
PO113	PO_PO	212	214	347	351	164	164	246	254	233	233	239	251	109	127	180	200
PO114	PO_PO	204	206	343	343	230	230	246	254	228	238	239	239	109	109	196	208
PO115	PO_PO	210	212	347	347	220	220	246	246	233	243	239	239	129	143	176	184
PO116	PO_PO	212	212	347	351	168	168	260	260	233	233	255	255	119	131	180	196
AC1	Aceh_IN	218	218	343	347	240	240	246	254	233	243	251	255	125	129	200	208
AC2	Aceh_IN	212	212	351	351	179	179	246	246	233	233	255	255	127	127	188	200
AC3	Aceh_IN	212	218	343	355	240	240	246	250	233	238	251	255	123	133	200	200
AC4	Aceh_IN	204	212	351	363	219	219	246	250	233	238	251	255	113	123	176	180
AC5	Aceh_IN	212	218	351	359	240	240	246	254	233	238	251	255	109	117	184	212
AC6	Aceh_IN	212	218	351	359	179	179	246	250	233	238	251	255	109	117	184	212
AC7	Aceh_IN	212	218	351	359	179	179	246	254	233	238	251	255	109	117	184	212
AC8	Aceh_IN	212	218	351	359	164	164	246	254	233	238	251	255	109	117	184	212
AC9	Aceh_IN	204	212	351	363	219	219	246	250	217	227	251	255	115	123	176	180
AC10	Aceh_IN	204	212	343	355	219	219	250	254	217	227	251	255	115	123	176	180
AC11	Aceh_IN	204	212	351	363	219	219	246	246	217	227	251	255	115	123	176	180
AC12	Aceh_IN	204	212	351	363	219	219	250	254	217	227	251	255	115	123	176	180
AC13	Aceh_IN	212	212	351	363	219	219	250	254	0	0	251	255	115	123	176	180
AC14	Aceh_IN	212	212	351	363	219	219	250	254	233	238	251	255	115	123	176	180
AC15	Aceh_IN	212	212	351	363	219	219	246	250	233	238	251	255	115	123	176	180
AC16	Aceh_IN	212	218	351	359	240	240	246	254	233	238	251	255	109	117	184	212
AC17	Aceh_IN	204	212	351	363	219	219	246	254	217	227	251	255	115	123	176	180
AC18	Aceh_IN	204	212	351	363	219	219	246	250	217	227	251	255	115	123	176	180
AC19	Aceh_IN	204	212	351	363	219	219	246	250	217	227	251	255	115	123	176	180
AC20	Aceh_IN	204	212	351	363	219	219	250	254	217	227	251	255	115	123	176	180
AC21	Aceh_IN	212	212	351	359	240	240	246	254	233	238	251	255	109	117	184	212
AC22	Aceh_IN	204	212	347	363	219	219	250	254	217	227	251	255	115	123	176	180
AC23	Aceh_IN	204	212	351	359	164	164	246	254	233	238	251	255	109	117	184	212
AC24	Aceh_IN	204	212	351	363	164	164	250	254	217	227	251	255	115	123	176	180
AC25	Aceh_IN	212	218	351	359	240	240	246	254	233	238	251	255	109	117	184	212
AC26	Aceh_IN	212	212	351	363	219	219	246	250	233	238	251	255	115	123	176	180
AC27	Aceh_IN	204	212	351	363	219	219	246	250	217	227	251	255	115	123	176	180
AC28	Aceh_IN	212	218	351	359	240	240	246	254	233	238	251	255	109	117	184	214
AC29	Aceh_IN	212	212	351	351	164	181	246	254	238	238	239	251	109	109	200	200
AC30	Aceh_IN	204	212	351	351	219	219	254	254	238	238	239	255	109	129	184	196
AC31	Aceh_IN	204	212	351	351	219	219	246	250	238	238	239	255	109	129	184	196
AC32	Aceh_IN	194	194	337	337	164	164	246	250	233	233	263	263	101	101	180	180
AC33	Aceh_IN	204	212	351	355	164	164	246	250	227	227	239	239	0	0	200	208
AC34	Aceh_IN	194	194	337	337	164	179	238	238	216	231	263	263	101	101	180	180
AC35	Aceh_IN	204	212	347	351	164	164	246	250	233	238	239	239	0	0	166	166
AC36	Aceh_IN	204	212	347	347	0	0	246	250	233	238	239	251	109	109	166	184
AC37	Aceh_IN	212	212	337	337	0	0	238	238	233	238	263	263	0	0	180	180
AC38	Aceh_IN	212	212	337	337	164	164	238	238	233	238	263	263	0	0	180	180
AC39	Aceh_IN	204	212	351	351	220	220	254	254	238	238	239	255	109	129	184	196
AC40	Aceh_IN	210	212	347	355	164	174	246	250	233	238	251	255	101	125	196	200
AC41	Aceh_IN	210	212	351	355	184	184	246	250	233	238	251	255	0	0	190	190
IN77	SLS_IN	204	218	351	351	230	230	258	262	238	238	239	251	125	137	188	208
IN78	SLS_IN	204	212	351	355	169	169	254	258	233	243	247	255	109	129	184	208
IN79	SLS_IN	204	212	339	339	164	164	250	250	233	238	239	239	117	137	184	200
IN80	SLS_IN	212	218	347	347	244	244	0	0	232	232	255	255	109	129	192	192
IN81	SLS_IN	212	212	351	355	189	189	246	254	233	243	247	255	117	133	188	196
IN82	SLS_IN	210	210	339	339	240	240	246	246	233	243	239	247	121	137	200	208
IN83	SLS_IN	212	212	347	355	181	181	254	258	243	243	239	239	125	133	188	208
IN84	SLS_IN	210	218	351	359	164	164	246	250	233	233	239	239	137	155	188	204
IN85	SLS_IN	212	212	351	355	164	164	246	254	238	238	251	251	117	123	176	176
IN86	SLS_IN	220	220	339	339	182	182	246	254	233	238	239	239	121	121	192	200
IN87	SLS_IN	210	210	339	347	182	182	246	246	238	238	251	255	119	125	204	208
IN88	SLS_IN	212	212	351	351	164	164	246	258	227	237	251	255	113	129	176	188
IN89	SLS_IN	212	212	339	351	164	164	246	262	243	243	239	239	109	109	176	180
IN90	SLS_IN	210	212	339	339	164	164	254	262	233	238	251	255	113	117	176	208
IN91	SLS_IN	210	218	347	347	240	240	246	246	238	238	239	249	115	121	196	196
IN92	SLS_IN	212	212	351	351	164	164	254	262	233	238	251	255	113	117	176	208
IN93	SLS_IN	210	212	347	351	164	164	254	262	233	233	255	255	113	117	176	208
IN94	SLS_IN	212	212	339	351	181	181	254	262	233	233	255	255	133	133	176	200
IN95	SLS_IN	212	212	347	355	164	164	246	266	233	243	239	239	129	147	200	204
IN96	SLS_IN	204	212	343	359	245	245	250	254	238	243	239	255	133	133	208	208
IN97	SLS_IN	212	216	347	351	164	164	246	266	233	233	239	255	133	133	192	208
IN98	SLS_IN	208	212	347	347	181	181	248	252	233	243	239	255	125	125	176	200
IN99	SLS_IN	212	212	351	355	181	181	254	254	238	238	239	255	131	131	184	204
IN100	SLS_IN	212	212	351	355	244	250	246	250	238	238	255	255	111	143	200	200
IN101	SLS_IN	212	218	339	355	239	239	258	262	243	243	249	253	109	125	188	188
IN102	SLS_IN	220	220	343	347	181	181	250	262	233	233	251	255	127	127	192	196
IN103	SLS_IN	210	212	347	351	230	230	246	254	238	238	247	251	121	121	184	196
IN104	SLS_IN	208	218	343	347	0	0	250	262	233	233	0	0	127	159	192	196
IN105	SLS_IN	212	212	347	347	250	250	250	250	233	233	251	255	111	117	180	200
IN106	SLS_IN	212	212	343	355	194	224	254	258	233	233	251	255	121	131	184	220
IN107	SLS_IN	212	212	355	359	169	169	246	246	233	243	251	251	111	117	180	208
IN108	SLS_IN	204	212	343	351	235	235	246	254	238	238	255	255	101	121	176	180
IN109	SLS_IN	212	218	347	347	240	240	254	266	228	243	239	251	113	125	196	200
IN110	SLS_IN	206	218	343	351	230	230	250	250	233	243	239	239	121	125	200	208
IN111	SLS_IN	212	212	355	355	164	164	246	246	233	233	239	255	129	155	188	192
IN112	SLS_IN	204	218	343	351	255	255	246	250	228	233	239	247	123	127	200	200
IN113	SLS_IN	204	212	347	347	179	179	250	254	238	238	251	255	105	111	196	208
IN114	SLS_IN	212	212	355	355	164	164	246	250	233	233	239	255	109	129	184	188
IN115	SLS_IN	212	212	351	351	174	174	246	246	238	238	249	253	141	141	176	208
IN116	SLS_IN	212	212	343	351	250	250	250	254	233	238	239	255	117	125	200	200
IN1	SLW_IN	204	212	347	351	235	240	250	254	238	238	247	251	117	127	180	208
IN2	SLW_IN	204	214	351	355	235	235	254	254	233	238	239	239	111	121	196	208
IN3	SLW_IN	0	0	0	0	225	225	250	250	228	238	247	255	115	151	192	200
IN4	SLW_IN	212	212	343	351	230	230	246	254	233	248	239	247	119	127	196	200
IN5	SLW_IN	212	212	351	351	164	164	246	258	223	238	243	251	115	115	188	200
IN6	SLW_IN	212	214	353	353	240	240	246	258	233	243	255	255	113	129	180	208
IN7	SLW_IN	212	212	343	351	240	240	246	246	228	233	239	239	125	157	180	196
IN8	SLW_IN	204	212	349	349	169	169	254	254	233	233	255	255	129	137	180	200
IN9	SLW_IN	212	212	347	355	189	194	246	254	233	238	0	0	113	143	192	200
IN10	SLW_IN	204	218	0	0	194	194	254	254	233	243	251	255	101	101	188	196
IN11	SLW_IN	212	218	355	355	235	235	246	246	238	238	251	251	125	159	180	200
IN12	SLW_IN	204	212	351	351	174	174	246	258	228	248	233	241	137	141	192	200
IN13	SLW_IN	212	218	351	359	245	245	246	254	238	243	247	255	121	133	176	200
IN14	SLW_IN	212	212	351	355	235	245	246	250	243	243	251	255	113	123	188	192
IN15	SLW_IN	206	212	351	351	235	245	244	252	223	238	251	251	121	125	200	208
IN16	SLW_IN	214	218	351	351	215	215	254	254	238	238	251	255	109	139	200	208
IN17	SLW_IN	212	218	343	351	225	225	246	250	233	238	239	251	111	153	196	208
IN18	SLW_IN	206	212	351	351	235	235	254	264	233	238	239	251	117	121	176	176
IN19	SLW_IN	212	212	355	359	179	179	250	250	223	233	239	255	133	153	188	200
IN20	SLW_IN	0	0	351	351	184	184	0	0	233	233	0	0	117	129	184	184
IN21	SLW_IN	212	218	351	351	245	245	258	258	243	248	239	251	127	129	200	208
IN22	SLW_IN	212	212	347	351	230	230	246	258	233	248	229	229	123	123	188	200
IN23	SLW_IN	204	212	357	357	240	240	250	254	233	238	255	255	125	143	184	200
IN24	SLW_IN	214	218	351	355	235	235	250	250	238	238	235	235	105	105	180	184
IN25	SLW_IN	204	212	343	347	227	235	246	246	233	233	247	255	121	135	188	204
IN26	SLW_IN	204	212	343	355	200	235	246	262	233	233	251	255	129	133	200	208
IN27	SLW_IN	214	216	343	355	182	182	246	262	228	243	251	255	133	167	180	192
IN28	SLW_IN	214	218	339	351	225	225	250	254	222	227	239	255	121	133	176	212
IN29	SLW_IN	212	218	347	355	270	270	250	262	228	238	255	255	109	125	180	208
IN30	SLW_IN	204	218	347	355	179	219	246	246	233	238	239	255	109	137	180	200
IN31	SLW_IN	204	218	347	355	179	219	246	246	233	238	239	255	109	137	180	200
IN32	SLW_IN	204	212	347	355	230	230	246	246	233	238	239	255	129	137	196	200
IN33	SLW_IN	212	212	343	351	182	182	250	254	233	238	249	249	129	151	188	200
IN34	SLW_IN	212	212	347	347	225	225	250	250	233	243	255	255	109	109	180	196
IN35	SLW_IN	214	216	343	351	184	184	254	258	238	238	255	255	113	155	196	200
IN36	SLW_IN	204	206	351	351	235	235	250	250	233	238	251	255	109	123	184	204
IN37	SLW_IN	212	212	351	363	225	230	246	250	233	238	247	255	111	111	196	216
IN38	SLW_IN	204	212	343	355	179	244	246	250	233	238	251	255	125	125	196	208
IN39	SLW_IN	212	212	351	351	184	234	254	258	233	238	247	251	129	165	188	192
IN40	SLW_IN	204	212	343	355	180	180	246	250	233	238	247	251	125	125	196	208
IN41	SLW_IN	206	212	355	365	214	214	248	252	238	238	247	251	129	129	188	200
IN42	SLW_IN	212	212	343	347	225	225	246	250	233	238	239	255	113	117	188	188
IN43	SLW_IN	206	212	339	351	243	243	246	254	228	238	249	253	109	119	188	188
IN44	SLW_IN	192	212	343	351	240	250	254	262	238	238	239	255	119	119	196	196
IN45	SLW_IN	214	216	347	355	164	164	246	246	228	233	239	251	121	123	200	208
IN46	SLW_IN	212	218	343	365	245	245	246	254	238	238	255	255	129	135	180	208
IN47	SLW_IN	212	214	351	355	169	169	242	246	233	238	255	255	131	141	196	196
IN48	SLW_IN	212	218	351	351	182	194	250	258	238	243	255	255	125	153	184	208
IN49	SLW_IN	208	212	347	355	230	235	250	250	238	238	247	251	113	125	176	196
IN50	SLW_IN	212	214	359	361	164	164	254	258	233	233	0	0	103	103	176	196
IN51	SLW_IN	212	214	347	351	164	164	246	250	238	243	0	0	143	143	184	200
IN52	SLW_IN	212	214	343	347	199	239	246	246	233	238	251	255	125	129	196	208
IN53	SLW_IN	204	218	355	355	233	234	250	250	238	238	249	253	125	135	200	212
IN54	SLW_IN	240	240	351	351	164	164	246	258	228	238	255	255	129	149	188	200
IN55	SLW_IN	204	204	351	355	179	179	250	250	233	233	247	255	111	129	184	200
IN56	SLW_IN	206	218	343	355	225	225	246	250	227	227	239	251	123	125	196	208
IN57	SLW_IN	212	212	347	347	244	249	246	250	227	243	237	253	109	113	188	200
IN58	SLW_IN	212	212	339	347	0	0	246	246	233	233	0	0	129	129	200	200
IN59	SLW_IN	208	212	351	355	181	181	250	250	233	243	239	247	125	125	184	196
IN60	SLW_IN	212	214	339	351	234	234	242	250	228	243	249	249	127	159	188	196
IN61	SLW_IN	212	212	339	351	180	180	250	254	238	238	255	255	111	131	184	200
IN62	SLW_IN	212	218	355	359	210	235	254	258	238	243	247	255	143	153	188	188
IN63	SLW_IN	212	214	351	355	245	245	250	250	233	233	239	255	123	139	196	196
IN64	SLW_IN	212	212	347	355	214	214	258	258	243	243	247	255	125	125	184	208
IN65	SLW_IN	204	204	347	355	178	184	242	246	233	238	247	255	117	125	176	184
IN66	SLW_IN	216	218	343	359	224	224	250	254	233	238	239	251	121	159	200	200
IN67	SLW_IN	212	212	347	361	210	210	246	254	233	238	247	251	117	133	192	204
IN68	SLW_IN	204	218	339	343	200	200	250	250	233	233	247	255	113	113	192	200
IN69	OB_IN	212	218	353	353	245	245	246	250	238	238	251	255	123	143	184	200
IN70	OB_IN	212	212	355	359	164	164	246	254	227	237	239	247	135	151	180	200
IN71	OB_IN	218	218	343	359	265	265	246	258	233	238	239	251	131	157	200	204
IN72	OB_IN	212	212	347	351	245	253	242	246	227	227	255	255	121	121	188	196
IN73	OB_IN	212	218	355	355	245	245	258	258	238	238	239	255	115	151	188	208
IN74	OB_IN	208	212	347	355	164	164	250	254	233	243	239	247	135	139	184	196
IN75	OB_IN	218	218	347	355	198	198	242	250	238	238	239	239	143	143	196	200
IN76	OB_IN	204	216	351	355	230	230	250	250	233	243	255	255	141	141	184	196
OB1	OB_IN	212	216	347	351	164	164	246	254	238	238	247	251	125	129	184	200
OB2	OB_IN	212	212	347	347	219	239	250	254	233	238	239	239	143	143	188	212
OB3	OB_IN	212	212	343	355	188	188	246	250	238	238	251	255	149	157	184	200
OB4	OB_IN	212	212	343	347	235	250	246	250	233	233	239	247	125	125	200	204
OB5	OB_IN	212	218	347	351	164	164	246	254	243	243	239	255	103	119	176	184
OB6	OB_IN	212	212	351	355	240	255	254	254	233	238	239	251	109	117	196	208
OB7	OB_IN	212	212	343	351	245	245	250	250	233	233	247	247	109	109	200	204
OB8	OB_IN	212	216	351	351	240	240	254	254	238	238	247	247	111	111	184	184
OB9	OB_IN	212	216	347	355	164	164	250	254	238	243	255	255	113	129	196	200
OB10	OB_IN	212	212	343	355	183	183	250	250	233	238	251	255	125	125	196	200
OB11	OB_IN	204	212	343	355	164	164	254	254	233	233	239	239	111	113	208	216
OB12	OB_IN	212	212	0	0	245	245	250	262	233	238	247	247	109	109	200	204
OB13	OB_IN	212	216	351	355	240	240	254	262	233	238	247	247	111	111	184	184
OB14	OB_IN	216	218	351	355	164	164	250	254	243	248	237	243	115	129	196	200
OB15	OB_IN	212	212	355	355	183	183	250	258	233	238	251	255	125	125	196	200
OB16	OB_IN	204	204	351	355	230	230	254	254	233	233	239	239	111	113	208	216
OB17	OB_IN	212	212	343	355	245	250	254	258	243	243	251	255	117	143	184	196
OB18	OB_IN	212	218	351	351	230	230	250	250	238	238	255	255	127	143	184	196
OB19	OB_IN	212	218	351	359	179	179	246	250	233	238	239	255	111	111	188	200
OB20	OB_IN	212	212	351	359	219	219	250	254	238	238	251	255	109	123	188	200
OB21	OB_IN	204	212	347	359	235	240	254	254	233	238	251	255	111	121	200	200
OB22	OB_IN	212	212	351	355	164	164	250	254	228	238	239	251	129	139	176	212
OB23	OB_IN	212	214	343	351	199	199	250	254	233	238	251	255	117	125	196	200
OB24	OB_IN	212	218	347	355	235	235	250	250	233	238	239	239	131	133	196	200
OB25	OB_IN	212	212	343	351	245	245	242	246	233	238	239	239	127	129	180	196
OB26	OB_IN	204	212	355	355	230	230	246	250	238	238	251	255	117	133	200	208
OB27	OB_IN	212	218	347	351	178	178	262	262	238	238	251	251	127	151	184	192
OB28	OB_IN	212	218	343	355	204	214	254	254	233	233	251	255	111	141	180	200
OB29	OB_IN	204	212	347	351	209	239	246	258	233	233	239	255	115	123	180	196
OB30	OB_IN	212	216	343	351	225	240	250	254	228	233	247	255	127	127	188	192
OB31	OB_IN	212	212	343	359	255	255	246	254	238	238	247	255	121	121	176	192
OB32	OB_IN	212	216	343	343	164	164	250	258	238	238	247	251	113	119	196	200
OB33	OB_IN	212	214	343	351	179	179	246	246	228	243	251	251	117	127	200	208
OB34	OB_IN	208	212	351	351	220	225	246	254	233	233	251	251	111	111	200	208
