# Supplementary material for: Genetic stock structure of the silky shark Carcharhinus falciformis in the Indo-Pacific Ocean
Source: PLoS One. 2023 Oct 12;18(10):e0292743. doi: 10.1371/journal.pone.0292743 (PMC10569576; doi:10.1371/journal.pone.0292743)
Supplement: S2 Table — Estimation of exact P-Values by the Markov chain method. Bold indicated significant deviation from HW after Bonferroni correction. (XLSX) [file pone.0292743.s002.xlsx]

## Sheet: 工作表1
	PO	Aceh	SLS	SLW	OB
Cafa 3	0.0356	0.0321	0.0029	0.0236	0.1807
Cafa11	0.02	0.0435	0.0123	0	0.0142
Cafa16	0	0	0	0	0
Cafa28	0.0005	0.1024	0.3595	0.0412	0.024
Cafa41	0	0.9251	0.0004	0.0409	0.0005
Cafa42	0	0.0324	0.1771	0	0.0023
Cafa44	0	0.112	0	0	0
Cafa46	0.001	0.0062	0.0911	0.2044	0.923
