# Supplementary material for: Genetic stock structure of the silky shark Carcharhinus falciformis in the Indo-Pacific Ocean
Source: PLoS One. 2023 Oct 12;18(10):e0292743. doi: 10.1371/journal.pone.0292743 (PMC10569576; doi:10.1371/journal.pone.0292743)
Supplement: S3 Table — Bold values indicate significant departures (P<0.05) from Linkage disequilibrium, asterisk indicate significant departures after Bonferroni correction. (XLSX) [file pone.0292743.s003.xlsx]

## Sheet: 工作表1
Pairs of Loci	P-value
	PO	Aceh	SLS	SLW	OB
Cafa3&Cafa11	0.014	0.000*	0.063	0.819	0.921
Cafa3&Cafa16	0.065	0.000*	0.161	0.289	0.345
Cafa11&Cafa16	0.057	0.000*	0.551	0.387	0.173
Cafa3&Cafa28	0.022	0.046	0.327	0.322	0.689
Cafa11&Cafa28	0.194	0.000*	0.821	0.031	0.366
Cafa16&Cafa28	0.765	0.016	0.525	0.003	0.038
Cafa3&Cafa41	0.007	0.000*	0.77	0.387	0.427
Cafa11&Cafa41	0.064	0.000*	0.05	0.497	0.964
Cafa16&Cafa41	0.37	0.001*	0.296	0.59	0.96
Cafa28&Cafa41	0.043	0.006	0.128	0.089	0.895
Cafa3&Cafa42	0.034	0.04	0.639	0.638	0.071
Cafa11&Cafa42	0.427	0.000*	0.367	0.793	0.134
Cafa16&Cafa42	0.278	0.001*	0.201	0.379	0.324
Cafa28&Cafa42	0.037	0.000*	0.793	0.737	0.668
Cafa41&Cafa42	0.002	0.000*	0.242	0.053	0.25
Cafa3&Cafa44	0.385	0.000*	0.667	0.013	0.026
Cafa11&Cafa44	0.26	0.000*	1	0.013	0.545
Cafa16&Cafa44	0.571	0.000*	0.116	0.214	0.061
Cafa28&Cafa44	0.294	0.000*	0.001*	0.08	0.764
Cafa41&Cafa44	0.235	0.000*	0.529	0.291	0.349
Cafa42&Cafa44	0.629	0.000*	0.378	0.677	0.002
Cafa3&Cafa46	0.534	0.000*	0.519	0.094	0.914
Cafa11&Cafa46	0.556	0.000*	0.023	0.033	0.442
Cafa16&Cafa46	0.315	0.000*	0.052	0.093	0.003
Cafa28&Cafa46	0.402	0.000*	0.000*	0.044	0.038
Cafa41&Cafa46	0.097	0.000*	0.357	0.77	0.035
Cafa42&Cafa46	0.485	0.000*	0.831	0.067	0.009
Cafa44&Cafa46	0.000*	0.000*	0.054	0.023	0.001*
