# Supplementary material for: Genetic stock structure of the silky shark Carcharhinus falciformis in the Indo-Pacific Ocean
Source: PLoS One. 2023 Oct 12;18(10):e0292743. doi: 10.1371/journal.pone.0292743 (PMC10569576; doi:10.1371/journal.pone.0292743)
Supplement: S4 Table — (XLSX) [file pone.0292743.s004.xlsx]

## Sheet: 工作表1
	PO	Aceh	SLS	SLW	OB
PO	0	0.001	0.001	0.001	0.001
Aceh	0.083338	0	0.001	0.001	0.001
SLS	0.026054	0.046097	0	n.s.	n.s.
SLW	0.045499	0.03474	0.006417	0	n.s.
OB	0.030592	0.048147	0.011598	0.0033	0
