# Supplementary material for: Genetic stock structure of the silky shark Carcharhinus falciformis in the Indo-Pacific Ocean
Source: PLoS One. 2023 Oct 12;18(10):e0292743. doi: 10.1371/journal.pone.0292743 (PMC10569576; doi:10.1371/journal.pone.0292743)
Supplement: S5 Table — N = Harmonic Mean sample size with 6 loci (exclude cafa16 and cafa44). (XLSX) [file pone.0292743.s005.xlsx]

## Sheet: 工作表1
	N	Estimated Ne	95% CIs
			(parametric)
PO	115.1	142.9	83.7-334.6
Aceh	40.7	2.9	2.3-3.6
IN	150	326.8	168.9.0-1988.7
