# Supplementary material for: Genetic stock structure of the silky shark Carcharhinus falciformis in the Indo-Pacific Ocean
Source: PLoS One. 2023 Oct 12;18(10):e0292743. doi: 10.1371/journal.pone.0292743 (PMC10569576; doi:10.1371/journal.pone.0292743)
Supplement: S6 Table — Bold values indicate significant departures (P<0.05) from Linkage disequilibrium, asterisk indicate significant departures after Bonferroni correction. (XLSX) [file pone.0292743.s006.xlsx]

## Sheet: 工作表1
Pairs of loci	P-value
	PO	Aceh_cluster II	Aceh_cluster I	SLS	SLW	OB
Cafa3Cafa11	0.014	0.59	0.000*	0.056	0.828	0.931
Cafa3Cafa28	0.003*	0.236	0.031	0.397	0.362	0.685
Cafa11Cafa28	0.234	0.867	0.000*	0.845	0.021	0.323
Cafa3Cafa41	0.007*	0.575	0.000*	0.744	0.493	0.433
Cafa11Cafa41	0.072	0.701	0.000*	0.05	0.568	0.961
Cafa28Cafa41	0.048	0.022	0.008*	0.141	0.075	0.92
Cafa3Cafa42	0.023	0.367	0.003*	0.655	0.748	0.069
Cafa11Cafa42	0.438	1	0.000*	0.374	0.791	0.132
Cafa28Cafa42	0.055	0.237	0.000*	0.804	0.675	0.65
Cafa41Cafa42	0.002*	0.307	0.000*	0.238	0.055	0.24
Cafa3Cafa46	0.628	1	0.000*	0.526	0.059	0.919
Cafa11Cafa46	0.532	1	0.000*	0.044	0.033	0.458
Cafa28Cafa46	0.501	1	0.000*	0.000*	0.044	0.049
Cafa41Cafa46	0.041	1	0.000*	0.404	0.835	0.053
Cafa42Cafa46	0.514	1	0.000*	0.831	0.07	0.012*
